# Supplementary material for: Systemic CLIP-seq analysis and game theory approach to model microRNA mode of binding
Source: Nucleic Acids Res. 2021 Apr 6;49(11):e66. doi: 10.1093/nar/gkab198 (PMC8216473; doi:10.1093/nar/gkab198)
Supplement: gkab198_Supplemental_Files [file gkab198_supplemental_files.zip]

Archive with 8 entries (8 files):
- new Supplemental figures legend.docx
- Suppl Figures.pdf
- Supplemental data.docx
- Supplemental Table 1.xlsx
- Supplemental Table 2.xlsx
- Supplemental Table 3.xlsx
- Supplemental Table 4.xlsx
- Supplemental Table 5.xlsx
