# Supplementary material for: Systemic CLIP-seq analysis and game theory approach to model microRNA mode of binding
Source: Nucleic Acids Res. 2021 Apr 6;49(11):e66. doi: 10.1093/nar/gkab198 (PMC8216473; doi:10.1093/nar/gkab198)
Supplement: gkab198_Supplemental_Files [file gkab198_supplemental_files.zip › Supplemental Table 1.xlsx]

## Sheet: miRNAs_of_HUMAN_datasets
GSE28865_kishore2011		GSE42701_xue2013
hsa-miR-301a-3p		hsa-miR-21-5p
hsa-miR-10a-5p		hsa-miR-27a-3p
hsa-miR-484		hsa-miR-17-5p
hsa-miR-363-3p		hsa-let-7b-5p
hsa-miR-503-5p		hsa-miR-93-5p
hsa-miR-96-5p		hsa-miR-30a-5p
hsa-miR-425-5p		hsa-miR-20a-5p
hsa-let-7g-5p		hsa-miR-106b-5p
hsa-miR-424-5p		hsa-miR-23a-3p
hsa-miR-27b-3p		hsa-let-7c-5p
hsa-miR-10b-5p		hsa-miR-320a
hsa-miR-186-5p		hsa-let-7a-5p
hsa-miR-301b		hsa-miR-18a-5p
hsa-miR-193b-3p		hsa-miR-29a-3p
hsa-miR-19a-3p		hsa-miR-30d-5p
hsa-miR-23b-3p		hsa-miR-19a-3p
hsa-miR-17-5p		hsa-miR-1307-5p
hsa-miR-183-5p		hsa-miR-15b-5p
hsa-miR-93-5p		hsa-miR-16-5p
hsa-miR-125a-5p		hsa-miR-27b-3p
hsa-miR-27a-3p		hsa-miR-196a-5p
hsa-miR-455-3p		hsa-miR-196b-5p
hsa-miR-21-5p		hsa-miR-23b-3p
hsa-miR-99a-5p		hsa-miR-18b-5p
hsa-miR-126-3p		hsa-miR-140-3p
GSE44404_karginov		GSE83410_spengler2016
hsa-miR-30c-5p		hsa-miR-126-3p
hsa-miR-92a-3p		hsa-miR-143-3p
hsa-miR-181a-5p		hsa-miR-27b-3p
hsa-miR-31-5p		hsa-miR-27a-3p
hsa-miR-101-3p		hsa-miR-23b-3p
hsa-miR-19a-3p		hsa-let-7b-5p
hsa-miR-196b-5p		hsa-miR-451a
hsa-miR-15a-5p		hsa-miR-125b-5p
hsa-miR-27b-3p		hsa-miR-99a-5p
hsa-miR-186-5p		hsa-miR-208b-3p
hsa-miR-27a-3p		hsa-miR-30b-5p
hsa-miR-20a-5p		hsa-miR-22-3p
hsa-miR-30e-5p		hsa-let-7a-5p
hsa-let-7f-5p		hsa-miR-23a-3p
hsa-miR-30a-5p		hsa-miR-21-5p
hsa-miR-301a-3p		hsa-let-7f-5p
hsa-miR-130b-3p		hsa-miR-29a-3p
hsa-miR-592		hsa-let-7e-5p
hsa-miR-5699-5p		hsa-miR-30e-5p
hsa-miR-301b		hsa-miR-29c-3p
hsa-miR-4516		hsa-miR-30a-5p
hsa-miR-378c		hsa-miR-26a-5p
hsa-miR-320b		hsa-let-7c-5p
hsa-miR-222-3p		hsa-miR-125a-5p
hsa-miR-16-5p		hsa-miR-1-3p
GSE52084_boudreau2014_BA4		GSE52084_boudreau2014_CyngGyr
hsa-miR-1225-5p		hsa-miR-1225-5p
hsa-let-7b-5p		hsa-let-7b-5p
hsa-miR-29a-3p		hsa-miR-125b-5p
hsa-miR-125b-5p		hsa-let-7e-5p
hsa-let-7e-5p		hsa-miR-451a
hsa-miR-1225-3p		hsa-miR-29a-3p
hsa-miR-320a		hsa-let-7c-5p
hsa-miR-451a		hsa-miR-139-5p
hsa-miR-139-5p		hsa-miR-127-3p
hsa-miR-138-5p		hsa-miR-1225-3p
hsa-miR-34a-5p		hsa-miR-221-3p
hsa-let-7c-5p		hsa-miR-138-5p
hsa-let-7a-5p		hsa-miR-126-3p
hsa-miR-26a-5p		hsa-let-7a-5p
hsa-miR-221-3p		hsa-miR-320a
hsa-miR-127-3p		hsa-miR-1296-5p
hsa-miR-30b-5p		hsa-let-7d-5p
hsa-miR-1296-5p		hsa-miR-143-3p
hsa-miR-30d-5p		hsa-miR-99a-5p
hsa-miR-99a-5p		hsa-miR-26a-5p
hsa-miR-149-5p		hsa-miR-29c-3p
hsa-miR-185-5p		hsa-miR-124-3p
hsa-miR-124-3p		hsa-miR-149-5p
hsa-miR-29c-3p		hsa-miR-34a-5p
hsa-miR-30a-5p		hsa-miR-128-3p

## Sheet: miRNAs_of_MOUSE_datasets
chi_et_al. ABC		chi_et_al. DE
mmu-let-7b-5p		mmu-let-7b-5p
mmu-miR-7068-5p		mmu-miR-30e-5p
mmu-let-7c-5p		mmu-miR-30d-5p
mmu-miR-30e-5p		mmu-miR-30a-5p
mmu-let-7i-5p		mmu-miR-7068-5p
mmu-miR-30d-5p		mmu-miR-27a-3p
mmu-miR-27a-3p		mmu-let-7i-5p
mmu-let-7e-5p		mmu-let-7c-5p
mmu-miR-30a-5p		mmu-let-7d-5p
mmu-let-7d-5p		mmu-let-7e-5p
mmu-miR-9-5p		mmu-miR-23b-3p
mmu-let-7g-5p		mmu-miR-541-5p
mmu-miR-17-5p		mmu-miR-181b-5p
mmu-miR-181b-5p		mmu-miR-26a-5p
mmu-miR-7a-5p		mmu-let-7g-5p
mmu-miR-26a-5p		mmu-miR-320-3p
mmu-miR-20a-5p		mmu-miR-9-5p
mmu-miR-23b-3p		mmu-miR-138-5p
mmu-miR-106b-5p		mmu-miR-186-5p
mmu-miR-541-5p		mmu-miR-204-5p
mmu-miR-139-5p		mmu-miR-26b-5p
mmu-miR-320-3p		mmu-miR-181d-5p
mmu-miR-204-5p		mmu-let-7a-5p
mmu-miR-181d-5p		mmu-miR-193b-3p
mmu-miR-130a-3p		mmu-miR-106b-5p
GSE25310_leung		GSE89027_let7_mouse
mmu-miR-291a-3p		mmu-miR-182-5p
mmu-miR-295-3p		mmu-miR-183-5p
mmu-miR-294-3p		mmu-miR-92a-3p
mmu-miR-293-3p		mmu-miR-92b-3p
mmu-miR-96-5p		mmu-let-7a-5p
mmu-miR-302c-3p		mmu-miR-298-5p
mmu-miR-291b-5p		mmu-miR-10b-5p
mmu-miR-183-5p		mmu-miR-296-3p
mmu-miR-672-5p		mmu-miR-25-3p
mmu-miR-22-3p		mmu-miR-744-5p
mmu-miR-296-3p		mmu-miR-302d-3p
mmu-miR-28a-5p		mmu-miR-423-3p
mmu-miR-423-5p		mmu-miR-363-3p
mmu-miR-541-5p		mmu-miR-582-3p
mmu-miR-367-3p		mmu-miR-93-5p
mmu-miR-302a-3p		mmu-miR-106b-3p
mmu-miR-467d-5p		mmu-miR-302a-3p
mmu-miR-17-5p		mmu-miR-181a-2-3p
mmu-miR-106a-5p		mmu-miR-301a-3p
mmu-miR-291a-5p		mmu-let-7b-5p
mmu-miR-302b-3p		mmu-let-7c-5p
mmu-miR-182-5p		mmu-miR-92b-5p
mmu-miR-298-5p		mmu-miR-101a-3p
mmu-miR-127-3p		mmu-miR-148a-3p
mmu-miR-30b-3p		mmu-miR-27b-3p
GSE41285_loeb2012
mmu-miR-21a-5p
mmu-miR-29b-3p
mmu-miR-210-3p
mmu-miR-16-5p
mmu-let-7f-5p
mmu-let-7i-5p
mmu-miR-31-5p
mmu-miR-21c
mmu-miR-29c-3p
mmu-miR-19a-3p
mmu-miR-155-5p
mmu-miR-23b-3p
mmu-miR-1961
mmu-miR-20a-5p
mmu-let-7d-5p
mmu-miR-29a-3p
mmu-miR-191-5p
mmu-miR-324-5p
mmu-let-7c-5p
mmu-let-7g-5p
mmu-miR-92a-3p
mmu-miR-106b-5p
mmu-miR-101b-3p
mmu-let-7a-5p
mmu-miR-15b-5p
mmu-miR-17-5p
