# Supplementary material for: Systemic CLIP-seq analysis and game theory approach to model microRNA mode of binding
Source: Nucleic Acids Res. 2021 Apr 6;49(11):e66. doi: 10.1093/nar/gkab198 (PMC8216473; doi:10.1093/nar/gkab198)
Supplement: gkab198_Supplemental_Files [file gkab198_supplemental_files.zip › Supplemental Table 2.xlsx]

## Sheet: Foglio1
	miRanda
	J20	% of missed BS (J20 vs J40)	J40	% of missed BS (J20 vs J80)	J80
3UTR	14386	0.3367	9542	0.7989	2893
ncRNA	650	0.3692	410	0.7815	142
TTS	2477	0.224	1922	0.6875	774
CDS	16637	0.2572	12357	0.6753	5402
Intron	3300	0.2863	2355	0.6239	1241
Intergenic	1605	0.1576	1352	0.5551	714
Promoter	1800	0.2278	1390	0.6078	706
5UTR	420	0.3476	274	0.7047	124
	RNAhybrid
	J20	% of missed BS (J20 vs J40)	J40	% of missed BS (J20 vs J80)	J80
3UTR	4862	0.1156	4300	0.4568	2641
ncRNA	1085	0.8157	200	0.8931	116
TTS	1610	0.1398	1385	0.4578	873
CDS	15420	0.127	13461	0.4608	8314
Intron	8051	0.0456	7684	0.2459	6071
Intergenic	6082	0.0207	5956	0.1708	5043
Promoter	3723	0.094	3373	0.4166	2172
5UTR	639	0.2332	490	0.518	308
	TarPmiR
	J20	% of missed BS (J20 vs J40)	J40	% of missed BS (J20 vs J80)	J80
3UTR	48933	0.4561	26617	0.85	7340
ncRNA	9977	0.8395	1601	0.8865	1132
TTS	9472	0.3729	5940	0.7519	2350
CDS	98280	0.3985	59120	0.7331	26230
Intron	15319	0.295	10800	0.6357	5580
Intergenic	8327	0.1673	6934	0.4944	4210
Promoter	10172	0.3422	6691	0.6977	3075
5UTR	3457	0.5068	1705	0.8062	670
	TargetScan
	J20	% of missed BS (J20 vs J40)	J40	% of missed BS (J20 vs J80)	J80
3UTR	33830	0.252506	25288	0.615	13023
	miRBShunter
	J20	% of missed BS (J20 vs J40)	J40	% of missed BS (J20 vs J80)	J80
3UTR	35965	0.5041	17836	0.8225	6383
ncRNA	3430	0.5125	1672	0.7877	728
TTS	7804	0.4211	4518	0.726	2138
CDS	25937	0.4159	15150	0.6939	7940
Intron	11737	0.2981	8238	0.4797	6107
Intergenic	9365	0.2624	6908	0.4219	5414
Promoter	3548	0.4197	2059	0.6767	1147
5UTR	850	0.4318	483	0.7118	245
