# Supplementary material for: Systemic CLIP-seq analysis and game theory approach to model microRNA mode of binding
Source: Nucleic Acids Res. 2021 Apr 6;49(11):e66. doi: 10.1093/nar/gkab198 (PMC8216473; doi:10.1093/nar/gkab198)
Supplement: gkab198_Supplemental_Files [file gkab198_supplemental_files.zip › Supplemental Table 3.xlsx]

## Sheet: miR-16-5p
	hsa-miR-16-5p mirgame
	Level1 (P-Value)	Level2 (P-Value)	Level3 (P-value)	Level4 (P-value)
miRBShunter J20	0.1785	0.5816	0.3497	0.4004
miRBShunter MERGE	0.3923	0.000816	0.2837	0.9186
TargetScan J20	0.3372	0.758	0.03617	0.7315
TargetScan MERGE	0.1588	0.02245	0.1163	0.1633
miRanda J20	0.3304	0.04747	0.06996	0.5789
miRanda MERGE	0.1553	0.001627	0.002852	0.001899
	Level1 (P-Value)	Level2 (P-Value)
TargetScan J20	0.1899	0.04364
