# Supplementary material for: Systemic CLIP-seq analysis and game theory approach to model microRNA mode of binding
Source: Nucleic Acids Res. 2021 Apr 6;49(11):e66. doi: 10.1093/nar/gkab198 (PMC8216473; doi:10.1093/nar/gkab198)
Supplement: gkab198_Supplemental_Files [file gkab198_supplemental_files.zip › Supplemental Table 4.xlsx]

## Sheet: BS number stratification method
	mmu-miR-155-5p
	Level1 (P-Value)	Level2 (P-Value)	Level3 (P-value)	Level4 (P-value)
miRBShunter J20	0.3074	0.1583	0.01449	0.000000001845
miRBShunter MERGE	0.1081	0.03157	0.02328	0.0000002697
TargetScan J20	0.1624	0.2702	NA	NA
TargetScan MERGE	0.2559	NA	NA	NA
miRanda J20	0.0003124	0.3698	0.3583	0.02774
miRanda MERGE	0.1579	0.1781	0.08741	0.01647
