# Supplementary material for: Systemic CLIP-seq analysis and game theory approach to model microRNA mode of binding
Source: Nucleic Acids Res. 2021 Apr 6;49(11):e66. doi: 10.1093/nar/gkab198 (PMC8216473; doi:10.1093/nar/gkab198)
Supplement: gkab198_Supplemental_Files [file gkab198_supplemental_files.zip › Supplemental Table 5.xlsx]

## Sheet: single and multiple BS peaks
miRgame on single binding site peaks						miRgame on multiple binding site peaks
	mmu-miR-155-5p						mmu-miR-155-5p
	Level1 (P-Value)	Level2 (P-Value)	Level3 (P-value)	Level4 (P-value)			Level1 (P-Value)	Level2 (P-Value)	Level3 (P-value)	Level4 (P-value)
miRBShunter J20	0.3519	0.4447	0.5946	0.3395		miRBShunter J20	0.1915	0.003393	0.03614	0.000000001618
miRBShunter MERGE	0.2634	0.01024	0.1688	0.08977		miRBShunter MERGE	0.2965	0.2327	0.01191	0.000003819
TargetScan J20	0.3724	0.6232	0.3304	0.0003727		TargetScan J20	NA	NA	NA	NA
TargetScan MERGE	0.01848	0.947	0.6149	0.6828		TargetScan MERGE	NA	NA	NA	NA
miRanda J20	0.01133	0.01253	0.1957	0.5408		miRanda J20	0.147	0.8348	0.1759	0.05
miRanda MERGE	0.09585	0.3029	0.2404	0.3599		miRanda MERGE	0.7064	0.1512	0.6189	0.003957
						Binding Sites number method on multiple binding site peaks
							mmu-miR-155-5p
							Level1 (P-Value)	Level2 (P-Value)	Level3 (P-value)	Level4 (P-value)
						miRBShunter J20	0.1767	0.01005	0.003001	0.000000006955
						miRBShunter MERGE	0.2367	0.3367	0.01862	0.000001687
						TargetScan J20	NA	NA	NA	NA
						TargetScan MERGE	NA	NA	NA	NA
						miRanda J20	0.9245	0.5574	0.02366	0.12
						miRanda MERGE	0.08477	0.7226	0.522	0.002998
